# Supplementary material for: Iodo Silanes as Superior Substrates for the Solid Phase Synthesis of Molecularly Imprinted Polymer Nanoparticles
Source: Polymers (Basel). 2022 Apr 14;14(8):1595. doi: 10.3390/polym14081595 (PMC9026888; doi:10.3390/polym14081595)
Supplement: Supplementary file 1 [file polymers-14-01595-s001.zip]

Archive with 1 entries (1 files):
- polymers-1671374-supplementary.pdf
